# Supplementary material for: Transcriptional Analysis of Effusion-Based Lymphoma Supports a Post-Germinal Center Origin and Specific Inflammatory Signal Background
Source: Cancers (Basel). 2025 Sep 12;17(18):2978. doi: 10.3390/cancers17182978 (PMC12468710; doi:10.3390/cancers17182978)
Supplement: Supplementary file 1 [file cancers-17-02978-s001.zip]

Archive with 1 entries (1 files):
- cancers-3857702-supplementary.pdf
